# Supplementary material for: Content and Quality of Mobile Apps for the Monitoring of Musculoskeletal or Neuropathic Pain in Australia: Systematic Evaluation
Source: JMIR Mhealth Uhealth. 2023 Sep 13;11:e46881. doi: 10.2196/46881 (PMC10510453; doi:10.2196/46881)
Supplement: Multimedia Appendix 2 [file mhealth-v11-e46881-s002.xlsx]

## Sheet: Appendix 2
Index	App name	Store	Developer	Cost	Date created	Version tested	Date of version tested	Login required	Privacy policy
1	1step2life	Apple	1step2life ltd.	2.99	2020-09-01	1.0.8	2021-01-01	Yes	Yes
2	A Rehab Diary	Apple	STRATEGIC MEDIA PARTNERS PTY LTD	Free	2021-10-01	1	2021-10-01	Yes	Yes
3	Alogea	Apple	appToolFactory	Free to download ($7.99 for unlimited tracking)	2017-06-01	3.3	2020-08-01	No	Yes
4	Arthritis Diary	Apple & Google	cellHigh	7.99	2014-12-01	1.7.98	2020-04-01	No	Yes
5	Arthritis Tracker	Apple & Google	Versus Arthritis	Free	2019-11-01	2.0.2	2022-01-01	Yes	Yes
6	Arthritis+ Patient	Apple & Google	Azaya Technologies Inc.	Free	2020-05-01	1	2020-05-01	Yes	Yes
7	ArthritisPower	Apple & Google	Global Healthy Living Foundation	Free	2015-07-01	2.7.6	2021-07-01	Yes	Yes
8	Back Pain Diary	Apple & Google	Fitric	Free trial (subscriptions from $4.99/month)	2021-08-01	1.1	2021-08-01	Yes	Yes
9	Beat pain - Pain app for everyday health.	Google	Smith & Co Trust	Free	2017-11-01	2	2020-05-01	No	Yes
10	Biekos	Apple	Biekos AS	Free	2021-10-01	2	2022-01-01	Yes	Yes
11	bopy	Apple	BOPY	Free	2020-05-01	1.0.1	2020-05-01	No	Yes
12	Chronic Pain Diary	Apple	Ben Delaporte	Free	2012-09-01	1.21	2017-01-01	No	No
13	Chronic Pain Tracker	Apple	Chronic Stimulation, LLC	10.99	2009-09-01	3.8.11	2020-04-01	Yes	Yes
14	Doing: The Mood & Pain Tracker	Apple	radiofree.net	1.49	2019-02-01	1.02	2019-03-01	No	Yes
15	Elsa — Your Rheumatic Companion	Google	Elsa Science AB	Free	2019-02-01	2.9.2	2021-12-01	Yes	Yes
16	Fabry Pain Diary	Apple	Sanofi	Free	2014-11-01	1.3.11	2020-09-01	No	Yes
17	Feel My Pain	Apple	AXLE IT PTY LTD	Free	2016-02-01	1	2016-02-01	No	No
18	Fibromyalgia Diary 2	Apple & Google	cellHigh	7.99	2014-11-01	1.7.98	2020-04-01	Yes	Yes
19	GeoPain	Apple & Google	MoxyTech	Free	2018-09-01	2.0.5	2021-06-01	No	Yes
20	iPain	Apple	Anouk Stein, M.D.	Free	2011-10-01	2	2016-12-01	No	No
21	Jointfully Osteoarthritis	Apple & Google	MicroHealth LLC	Free	2016-05-01	1.0.15	2020-01-01	Yes	Yes
22	Keele Pain Recorder	Apple & Google	University of Keele	Free	2017-09-01	1.08	2019-12-01	Yes	Yes
23	Manage My Pain	Apple & Google	ManagingLife	Free lite version ($6.49/month for no restrictions)	2019-01-01	3.85.2257	2022-01-01	Yes	Yes
24	My Opioid Manager	Apple	University Health Network	Free	2015-01-01	1.1	2017-12-01	No	No
25	My Pain Diary & Symptom Tracker: Gold Edition	Apple	Damon Lynn	7.99	2016-08-01	1.1.0	2017-03-01	Yes	Yes
26	MyPainManager	Apple	Priya Patel	Free	2020-10-01	1	2020-10-01	Yes	Yes
27	MySpA	Apple	Barts Health NHS Trust	Free	2018-05-01	1.1.16	2019-11-01	Yes	Yes
28	Nvolve Minder	Apple	NVOLVE	Free	2020-04-01	3.27	2021-05-01	Yes	Yes
29	Pain & Opioid Safety	Apple & Google	National Center for Telehealth & Technology	Free	2017-11-01	2.0.12	2019-04-01	Yes	No
30	Pain Assessment Tool	Apple & Google	Beyond Commerce - BCom	Free	2017-08-01	1.1	2017-09-01	Yes	No
31	Pain Diary	Apple & Google	Samantha Roobol	Free ($2.29 to remove ads with Google)	2018-08-01	1	2018-08-01	No	No
32	Pain Diary (Privacy Friendly)	Google	SECUSO Research Group	Free	2018-03-01	1	2018-03-01	No	Yes
33	Pain Log	Google	Raúl R.	Free	2015-03-30	1.2.1	2015-03-30	No	No
34	Pain Log: Track & Analyze	Apple & Google	Fitric	Free trial (subscriptions from $4.99/month)	2021-08-01	1	2021-08-01	Yes	Yes
35	iPain Scale	Apple	odeesoft	9.99	2010-12-01	3	2020-05-01	Yes	Yes
36	Pain Tracker	Google	Innovative Dimensions Technologies	Free	2020-05-01	2.1	2021-07-01	No	No
37	Pain Tracker & Diary	Apple & Google	Nanolume, LLC	5.99	2014-09-01	4.5	2020-08-01	Yes	Yes
38	PainC	Apple & Google	Kumar Pain Management Ltd	Free	2020-11-01	4.0.7	2022-01-01	Yes	Yes
39	PainTrakr	Apple	Black Slate Software Inc.	Free	2016-03-01	1.2.0	2019-05-01	No	Yes
40	Play the Pain	Google	Naj Mahani	Free	2021-04-01	1	2021-04-01	Yes	No
41	RAISE	Google	Publicis Development	Free	2015-09-01	2.0.0	2019-11-01	No	No
42	RecovAware Knee Health Fitness	Apple	RecovAware, LLC	Free	2018-03-01	2.1.4	2019-08-01	Yes	No
43	RheumaKit	Google	DNAlytics SA	Free	2016-04-01	1.2	2019-12-01	Yes	No
44	Rheumatoid Arthritis Diary	Apple	cellHigh	7.99	2014-12-01	1.7.98	2020-04-01	Yes	Yes
45	Rheumatoid Arthritis Storylines	Apple	Self Care Catalysts Inc	Free	2017-03-01	7.16	2017-03-01	Yes	No
46	Track My Pain	Apple	Paul Brungardt	Free	2017-11-01	2.0.4	2017-11-01	No	No
47	Vim Pain Mgmt	Apple & Google	Arthritis Foundation	Free	2021-05-01	1.4.9	2022-01-01	Yes	Yes
48	Visual Scale	Apple	Bit Genoma Digital Solutions SL	Free	2014-11-01	0.1.6	2016-10-01	No	No
49	WebMAP Mobile	Apple	Seattle Children's Hospital	Free	2017-12-01	1.2.1910	2019-10-01	No	No
