# Supplementary material for: Content and Quality of Mobile Apps for the Monitoring of Musculoskeletal or Neuropathic Pain in Australia: Systematic Evaluation
Source: JMIR Mhealth Uhealth. 2023 Sep 13;11:e46881. doi: 10.2196/46881 (PMC10510453; doi:10.2196/46881)
Supplement: Multimedia Appendix 3 [file mhealth-v11-e46881-s003.xlsx]

## Sheet: Appendix 3
Index	App Name	Store	Login required	Published Studies	Clincians involved in design	Who	Consumers involved in design	Who	Condition^	Targerted age cohort	Gamification	Gamification details	Monitoring frequency	Intensity	Location	Duration / frequency	Type / description / quality	Measure of pain intensity	Anchors/descriptors	Reminders to enter data	Details (information, frequency)	Data sharing features	Format	Communication through app	Summary data	Raw data	Graph	Body chart	Privacy policy
1	1step2life	Apple	Yes	Yes	Yes	Developmental psychologist + students	Yes		Any	Adolescents	None		Daily, Weekly, Monthly or never	1				VAS (0-5)	No	Yes	Daily, weekly, monthly or never	Yes	.pdf	No		Yes			Yes
2	A Rehab Diary	Apple	Yes	No	Yes	Physiotherapist	No		Any	Adults	None		Daily (inc. multiple times)	1	1		1	NRS (0-10)	Text, colours, emojis/faces	Yes	Customisable	Yes	.png; .pdf	No	Yes	Yes	Yes		Yes
3	Alogea	Apple	No	No	No		No		Any	Adults	None		Daily (inc. multiple times)	1				NRS (0-10)	Text	Yes	Customisable	Yes	.csv; .abf	No	Yes		Yes		Yes
4	Arthritis Diary	Apple & Google	No	No	No		No		Arthritis (OA)	Adults	None		Daily (inc. multiple times)	1	1	1		NRS (0-10)	Text	No		Yes	.csv; .html (via email)	No	Yes	Yes	Yes		Yes
5	Arthritis Tracker	Apple & Google	Yes	No	Yes	Arthritis Care and Arthritis Research UK	Yes		Arthritis	Adolescents	None		Daily	1	1			Likert (3 point scale)	Colours	No		Yes	.json	No	Yes			Yes	Yes
6	Arthritis+ Patient	Apple & Google	Yes	No	No		No		Arthritis (OA, RA, PA, AS)	Adults	None		Daily	1	1			VAS (0-10)	Emojis/faces	Yes	Tests / vaccines	Yes	.pdf (via email)	No		Yes		Yes	Yes
7	ArthritisPower	Apple & Google	Yes	Yes	Yes		Yes		Arthritis (OA, RA, PA, AS)	Adults	None		Daily, Weekly or Monthly	1				Likert (5 point scale)	Text	Yes	Customisable	Yes	.pdf (via email)	No	Yes		Yes		Yes
8	Back Pain Diary	Apple & Google	Yes	No	No		No		Any	Adults	None		Daily (inc. multiple times)	1			1	NRS (0-10)	Text	No		Yes	.csv; .pdf	No	Yes				Yes
9	Beat pain - Pain app for everyday health.	Google	No	No	Yes	Psychologists, speech therapist and occupational therapists	No		Chronic pain	Adults	None		Weekly	1				NRS (0-10)	Emojis/faces	No		No		No			Yes		Yes
10	Biekos	Apple	Yes	No	Yes	Clinicians and researchers	Yes	Patients across Europe	Any	Adults	Yes	Included levels	Daily	1				VAS (0-10)	Text	Yes		No		No			Yes		Yes
11	bopy	Apple	No	No	No		No		Any	Adults	None		Daily (inc. multiple times)	1	1		1	VAS	Text and colours	No		Yes	.csv	No		Yes		Yes	Yes
12	Chronic Pain Diary	Apple	No	No	No		No		Any	Adults	None		Daily (inc. multiple times)	1	1			NRS (0-10)	No	No		Yes	.csv	No			Yes		No
13	Chronic Pain Tracker	Apple	Yes	No	No		No		Any	Adults	None		Daily	1	1	1	1	VAS (0-10)	Colours	No		Yes	.pdf; .html	No	Yes	Yes	Yes	Yes	Yes
14	Doing: The Mood & Pain Tracker	Apple	No	No	No		No		Any	Adults	None		Daily	1				VAS (0-10)	Text	Yes	Daily	No		No		Yes			Yes
15	Elsa — Your Rheumatic Companion	Google	Yes	No	Yes	Co-founded by academics/clinicians	Yes	Patient advisory board involved in design	Rheumatic diseases	Adults	Yes	Trophies for logging every day or medals for reporting activities	Daily	1	1			VAS (0-100)	No	Yes	Daily	Yes	.csv	No		Yes	Yes	Yes	Yes
16	Fabry Pain Diary	Apple	No	No	No		No		Fabry disease	Adults or children	None		Daily	1	1		1	VAS (0-10)	No	Yes	Pain / infusions	Yes	image file; table	No		Yes	Yes	Yes	Yes
17	Feel My Pain	Apple	No	No	No		No		Any	Adults	None		Daily (inc. multiple times)	1	1		1	Likert (6 point scale)	Colours	Yes	Daily, weekly, monthly or never	Yes	text; .jpg (via email/sms)	No		Yes		Yes	No
18	Fibromyalgia Diary 2	Apple & Google	Yes	No	No		No		Fibromyalgia	Adults	None		Daily (inc. multiple times)	1	1	1		NRS (0-10)	Text	No		Yes	.csv	No	Yes	Yes	Yes		Yes
19	GeoPain	Apple & Google	No	Yes	Yes	Developed in collaboration with clinician/researchers at University of Michigan	No		Any	Adults	None		Daily (inc. multiple times)	1	1			NRS (0-10)	Text, emojis/faces	Yes	Customisable	Yes	.html; .json	No	Yes	Yes	Yes	Yes	Yes
20	iPain	Apple	No	No	Yes	Freedom Pain Hospital in Arizona & collaboration a Licensed Psychologist	No		Any	Adults	None		Daily	1	1			Likert (4 point scale)	No	No		Yes	.hmtl	No		Yes			No
21	Jointfully Osteoarthritis	Apple & Google	Yes	No	No		No		Arthritis	Adults	None		Daily	1	1			VAS (0-10)	No	No	Medications	Yes	In app	Clinicians	Yes		Yes	Yes	Yes
22	Keele Pain Recorder	Apple & Google	Yes	Yes	Yes		Yes		Joint & muscle pain	Adults	None		Daily	1				VAS (0-10)	Text	Yes	Customisable	Yes	.xls; image file	No		Yes	Yes		Yes
23	Manage My Pain	Apple & Google	Yes	Yes	Yes	Transitional Pain Service at Toronto General Hospital re-designed the app in consultation with clinicians	Yes	User feedback incorporated from app reviews, 'contact us' and a 2015 user survey of 100 users	Any	Adults	None		Daily	1		1		NRS (0-10)	Text and colours	Yes		Yes	.pdf	No	Yes	Yes	Yes		Yes
24	My Opioid Manager	Apple	No	Yes	Yes		Yes		Chronic pain	Adults who are prescribed opioid medication	None		Daily	1	1	1	1	VAS (0-10)	Colours	No		Yes	text (via email)	No		Yes		Yes	No
25	My Pain Diary & Symptom Tracker: Gold Edition	Apple	Yes	No	No		Yes		Any	Adults	None		Daily (inc. multiple times)	1	1	1	1	NRS (0-10)	Text (customisable), emojis/faces	No		Yes	.pdf	No		Yes	Yes	Yes	Yes
26	MyPainManager	Apple	Yes	No	Yes		No		Any	Adults	None		Daily	1				NRS (0-9)	No	Yes		No		Clinicians		Yes	Yes		Yes
27	MySpA	Apple	Yes	Yes	Yes	Clinicians were involved in creating the exercise library	No		Arthritis (SA and PA)	Adults	None		Daily	1	1			VAS (0-10)	Text, emojis/faces	Yes	Customisable	Yes	.xls (via email)	No		Yes		Yes	Yes
28	Nvolve Minder	Apple	Yes	No	No		No		Any	Adults	None		Daily (inc. multiple times)	1				VAS (0-10)	Emojis/faces	No	Medication	No		Clinicians	Yes	Yes			Yes
29	Pain & Opioid Safety	Apple & Google	Yes	No	Yes		No		Any	Adults who are prescribed opioid medication	None		Daily (inc. multiple times)	1	1		1	VAS (0-10)	Text	No		No		No	Yes	Yes	Yes	Yes	No
30	Pain Assessment Tool	Apple & Google	Yes	No	Yes	International Children’s Palliative Care Network	No		Any	Children	None		Daily (inc. multiple times)	1	1	1	1	NRS (0-10) or Faces (0-5)	Text, emojis/faces	No		No		No		Yes		Yes	No
31	Pain Diary	Apple & Google	No	No	No		No		Any	Adults	None		Daily (inc. multiple times)	1	1		1	NRS (0-10)	Text, emojis/faces	No		Yes	.pdf for ($1.99)	No	Yes	Yes			No
32	Pain Diary (Privacy Friendly)	Google	No	No	No		No		Any	Adults	None		Daily	1	1		1	NRS (0-10)	Text, emojis/faces	Yes	Daily	Yes	.pdf	No		Yes		Yes	Yes
33	Pain Log	Google	No	No	No		No		Any	Adults	None		Daily	1				VAS (0-10)	Text, colours, emojis/faces	No		Yes	.xls	No	Yes				No
34	Pain Log: Track & Analyze	Apple & Google	Yes	No	No		No		Any	Adults	None		Daily (inc. multiple times)	1	1	1	1	NRS (0-10)	Text, colours, emojis/faces	No		Yes	.pdf	No	Yes	Yes			Yes
35	iPain Scale	Apple	Yes	No	No		No		Any	Adults	None		Daily (inc. multiple times)	1				VAS (0-10)	Text, emojis/faces	No		Yes	.pdf	No		Yes	Yes		Yes
36	Pain Tracker	Google	No	No	No		No		Musculoskeletal pain	Adults	None		Daily	1				Likert (0-5)	No	No		Yes	.pdf	No		Yes	Yes		No
37	Pain Tracker & Diary	Apple & Google	Yes	No	No		No		Any	Adults	None		Daily (inc. multiple times)	1	1		1	VAS (0-10)	Text	No		Yes	.pdf	No			Yes	Yes	Yes
38	PainC	Apple & Google	Yes	No	No		No		Musculoskeletal pain	Adults	None		Daily	1				NRS (0-10)	Text, colours, emojis/faces	Yes	Customisable	Yes	.pdf	No		Yes	Yes		Yes
39	PainTrakr	Apple	No	No	No		No		Any	Adults	None		Daily (inc. multiple times)	1				NRS (0-10)	Colours	Yes	Customisable	No		No		Yes	Yes		Yes
40	Play the Pain	Google	Yes	Yes	No		Yes	Surveys and focus groups with chronic pain patients were done early in the design process	Arthritis, complex regional pain syndrome	Adults	Yes	Points rewarded for tracking, encourages playing other games or entertaining apps	Daily	1	1		1	VAS (0-10)	Text	Yes	Daily	Yes	In app platform	Peers		Yes	Yes	Yes	No
41	RAISE	Google	No	No	Yes	Developed in consultation with a hospital	Yes	Patient representive group was involved	Rheumatoid arthritis	Adults	None		Weekly	1				NRS (0-10)	Emojis/faces	No		No		No			Yes		No
42	RecovAware Knee Health Fitness	Apple	Yes	No	No		No		Knee pain	Adults	None		Daily (inc. multiple times)	1				NRS (0-10)	No	No		No		Peers		Yes	Yes		No
43	RheumaKit	Google	Yes	Yes	No		No		Joint conditions (arthritis, gout, lupus, etc)	Adults	None		Weekly	1				NRS (0-10)	No	No		Yes	Email	No			Yes		No
44	Rheumatoid Arthritis Diary	Apple	Yes	No	No		No		Arthritis (RA)	Adults	None		Daily (inc. multiple times)	1	1	1		NRS (0-10)	Text	No		Yes	.csv; .html (via email)	No	Yes	Yes	Yes		Yes
45	Rheumatoid Arthritis Storylines	Apple	Yes	No	No		No		Arthritis (RA)	Adults or children	None		Daily	1				Wong-Baker Faces (0-10)	Text, emojis/faces	Yes	Daily	Yes	.csv; .pdf	Clinicians		Yes	Yes		No
46	Track My Pain	Apple	No	No	No		No		Any	Adults	None		Daily (inc. multiple times)	1				NRS (0-10)	Colours	Yes	Hourly or daily	No		No	Yes	Yes			No
47	Vim Pain Mgmt	Apple & Google	Yes	No	No		No		Arthritis	Adults	Yes	Unlock badges, set goals, opt into quests, share progress with friends or cheer on friends	Daily (inc. multiple times)	1	1	1	1	NRS (1-10)	Text, colours, emojis/faces	No		Yes	In app platform	Peers & clinicians		Yes	Yes	Yes	Yes
48	Visual Scale	Apple	No	No	No		No		Any	Adults or children	None		Daily (inc. multiple times)	1				VAS (any range)	Text, colours, emojis/faces	No		No		No			Yes		No
49	WebMAP Mobile	Apple	No	Yes	Yes	Designed by a clinician and a software company	Yes	Consumer feedback	Any	Adolescents	Yes	Customisable avatars, badges to reward progress, education courses structured as a trip across a world map	Daily	1				NRS (0-10)	Text	No		No		No			Yes		No
