# Supplementary material for: Content and Quality of Mobile Apps for the Monitoring of Musculoskeletal or Neuropathic Pain in Australia: Systematic Evaluation
Source: JMIR Mhealth Uhealth. 2023 Sep 13;11:e46881. doi: 10.2196/46881 (PMC10510453; doi:10.2196/46881)
Supplement: Multimedia Appendix 4 [file mhealth-v11-e46881-s004.xlsx]

## Sheet: Appendix 4
	Table 3: Additional tracking features of included apps
Index	App Name	Mood/ emotions	Sleep	Fatigue	Pain interference	Function	Physical activity	Medication	Triggers / aggravating factors	Treatment / relieving factors	Other symptoms	Physiological variables	Customisable [free text notes]	Assessments/test results	Education content	Goal setting	Exercise program
1	1step2life	1	1			1	1	1		1	1					1
2	A Rehab Diary	1							1	1			1		1	1	1
3	Alogea						1	1			1
4	Arthritis Diary	1	1		1		1	1	1		1	1	1	1	1
5	Arthritis Tracker	1	1				1	1					1
6	Arthritis+ Patient	1	1	1		1		1			1			1	1
7	ArthritisPower	1	1	1	1	1	1	1		1	1
8	Back Pain Diary					1		1	1	1
9	Beat pain - Pain app for everyday health.					1									1
10	Biekos	1	1	1			1								1		1
11	bopy												1
12	Chronic Pain Diary									1
13	Chronic Pain Tracker	1		1			1	1	1	1	1	1	1
14	Doing: The Mood & Pain Tracker	1
15	Elsa — Your Rheumatic Companion	1	1	1	1		1				1	1	1		1
16	Fabry Pain Diary													1	1
17	Feel My Pain										1		1
18	Fibromyalgia Diary 2	1	1		1		1	1	1		1	1	1	1	1
19	GeoPain	1	1			1				1
20	iPain	1	1	1	1			1			1				1	1	1
21	Jointfully Osteoarthritis	1						1			1	1			1		1
22	Keele Pain Recorder	1			1		1	1							1
23	Manage My Pain					1	1	1	1	1	1		1
24	My Opioid Manager	1	1			1	1	1	1	1	1				1		1
25	My Pain Diary & Symptom Tracker: Gold Edition	1	1	1			1	1			1	1	1			1
26	MyPainManager	1	1				1				1			1			1
27	MySpA			1	1	1		1			1	1	1	1	1		1
28	Nvolve Minder							1				1	1
29	Pain & Opioid Safety	1	1			1	1	1			1				1
30	Pain Assessment Tool								1	1
31	Pain Diary							1	1		1
32	Pain Diary (Privacy Friendly)	1						1					1
33	Pain Log										1		1
34	Pain Log: Track & Analyze
35	iPain Scale												1
36	Pain Tracker							1					1
37	Pain Tracker & Diary
38	PainC				1			1		1	1				1
39	PainTrakr												1
40	Play the Pain	1	1				1	1							1
41	RAISE			1			1								1
42	RecovAware Knee Health Fitness						1	1			1			1
43	RheumaKit				1	1								1
44	Rheumatoid Arthritis Diary	1	1				1	1	1		1	1	1	1	1
45	Rheumatoid Arthritis Storylines	1	1	1	1		1	1		1	1	1	1	1
46	Track My Pain							1		1	1		1	1
47	Vim Pain Mgmt	1	1			1		1					1	1	1	1
48	Visual Scale
49	WebMAP Mobile	1	1												1
	Total number of apps with feature	25	19	10	10	12	20	28	10	13	24	10	21	12	20	5	7
	Percentage of apps with feature	51.0204	38.7755	20.4082	20.4082	24.4898	40.8163	57.1429	20.4082	26.5306	48.9796	20.4082	42.8571	24.4898	40.8163	10.2041	14.2857
