# Supplementary material for: Content and Quality of Mobile Apps for the Monitoring of Musculoskeletal or Neuropathic Pain in Australia: Systematic Evaluation
Source: JMIR Mhealth Uhealth. 2023 Sep 13;11:e46881. doi: 10.2196/46881 (PMC10510453; doi:10.2196/46881)
Supplement: Multimedia Appendix 5 [file mhealth-v11-e46881-s005.xlsx]

## Sheet: Appendix 5 - With Stats
Index	App Name	Engagement	Functionality	Aesthetics	Info	Total
5	Arthritis Tracker	3.3	4.88	4.67	4.7	4.39
37	Pain Tracker & Diary	3.6	4.75	4.67	3.58	4.15
15	Elsa — Your Rheumatic Companion	3.6	4.38	4.67	3.88	4.13
19	GeoPain	3.6	4.25	4.33	3.83	4
23	Manage My Pain	3.3	4.75	3.67	3.75	3.87
7	ArthritisPower	3.5	3.75	4	4.17	3.85
10	Biekos	3.6	3.75	4	3.93	3.82
47	Vim Pain Mgmt	3.6	4	3.83	3.8	3.81
49	WebMAP Mobile	3	4.12	3.67	3.92	3.68
27	MySpA	2.5	3.75	3.83	4.33	3.6
13	Chronic Pain Tracker	3.2	3.38	3.33	4.4	3.58
31	Pain Diary	2.7	4.12	3.67	3.63	3.53
21	Jointfully Osteoarthritis	2.7	4	3.67	3.7	3.52
41	RAISE	2.2	3.38	4.17	4.2	3.49
40	Play the Pain	3.1	3.62	4	3.2	3.48
42	RecovAware Knee Health Fitness	2.9	3.88	4.17	2.97	3.48
38	PainC	2.9	3.62	3.67	3.7	3.47
25	My Pain Diary & Symptom Tracker: Gold Edition	2.9	3.62	3.83	3.08	3.36
45	Rheumatoid Arthritis Storylines	3.1	3.62	3.67	2.9	3.32
22	Keele Pain Recorder	2.2	3.88	2.83	4.08	3.25
9	Beat pain - Pain app for everyday health.	2.4	3.88	3.5	3.1	3.22
34	Pain Log: Track & Analyze	2.1	4	3.33	3.35	3.2
32	Pain Diary (Privacy Friendly)	1.8	4	3	3.67	3.12
8	Back Pain Diary	2	4	3.33	3.1	3.11
30	Pain Assessment Tool	2.5	3.5	3	3.43	3.11
24	My Opioid Manager	2.1	3.38	3	3.9	3.09
1	1step2life	2.5	3.5	2.83	3.25	3.02
14	Doing: The Mood & Pain Tracker	2.3	3.12	3.83	2.83	3.02
16	Fabry Pain Diary	2.4	3.25	3	3.4	3.01
29	Pain & Opioid Safety	1.7	3.62	2.67	3.78	2.94
6	Arthritis+ Patient	2	3	2.5	3.72	2.81
46	Track My Pain	2.4	3.5	2.83	2.5	2.81
48	Visual Scale	2.1	3.62	2.33	3.17	2.81
3	Alogea	2.5	3	2.83	2.8	2.78
17	Feel My Pain	2.3	3.12	3.17	2.4	2.75
36	Pain Tracker	1.7	4	2.83	2.25	2.7
2	A Rehab Diary	2.5	2.5	2.67	2.9	2.64
33	Pain Log	1.3	3.75	2.67	2.75	2.62
4	Arthritis Diary	2.4	2.88	2.33	2.8	2.6
18	Fibromyalgia Diary 2	2.4	2.88	2.33	2.8	2.6
20	iPain	1.9	2.88	2.33	3.2	2.58
39	PainTrakr	2	3.25	2.17	2.67	2.52
43	RheumaKit	1.7	3.25	2.5	2.33	2.45
26	MyPainManager	1.9	2.5	2.67	2.5	2.39
28	Nvolve Minder	2.1	3	2.17	2.08	2.34
44	Rheumatoid Arthritis Diary	2.2	2.5	2	2.5	2.3
35	iPain Scale	1.7	2.62	2.17	2.17	2.16
11	bopy	1.6	2.38	2.5	2.13	2.15
12	Chronic Pain Diary	1.4	1.5	1	2.17	1.52
	Min	1.3	1.5	1	2.08	1.52
	Max	3.6	4.88	4.67	4.7	4.39
	Mean	2.47755	3.50776	3.18041	3.25306	3.1051
	SD	0.634844	0.659123	0.797465	0.677637	0.601956
	Median	2.4	3.62	3	3.2	3.11
